# Supplementary material for: Construction of a ceRNA-based lncRNA–mRNA network to identify functional lncRNAs in premature ovarian insufficiency
Source: Front Genet. 2022 Oct 13;13:956805. doi: 10.3389/fgene.2022.956805 (PMC9608794; doi:10.3389/fgene.2022.956805)
Supplement: Supplementary file 1 [file Table2.XLSX]

## Sheet: Sheet1
	lncRNAs	Genes	Counts	listTotal	popHits	popTotal	foldEnrichment	hyperPValue	miRNAs
9781	HOTAIRM1	HSPA4L	8	29	141	2599	5.08486	0.00010004	hsa-miR-106a-5p,hsa-miR-106b-5p,hsa-miR-17-5p,hsa-miR-20a-5p,hsa-miR-20b-5p,hsa-miR-519d-3p,hsa-miR-526b-3p,hsa-miR-93-5p
7045	SMIM25	VCL	5	30	43	2599	10.0736	0.000102517	hsa-miR-15a-5p,hsa-miR-15b-5p,hsa-miR-16-5p,hsa-miR-195-5p,hsa-miR-34a-5p
12528	RRN3P2	BLOC1S2	4	29	24	2599	14.9368	0.000113984	hsa-miR-1297,hsa-miR-26a-5p,hsa-miR-26b-5p,hsa-miR-4465
8513	GABPB1-IT1	KRBOX4	6	94	23	2599	7.21277	0.000117067	hsa-miR-150-5p,hsa-miR-181a-5p,hsa-miR-181b-5p,hsa-miR-181c-5p,hsa-miR-181d-5p,hsa-miR-4262
8567	GABPB1-IT1	ITCH	6	94	23	2599	7.21277	0.000117067	hsa-miR-1252-5p,hsa-miR-128-3p,hsa-miR-216a-3p,hsa-miR-3681-3p,hsa-miR-541-5p,hsa-miR-543
17240	ARHGAP27P1-BPTFP1-KPNA2P3	RBL2	4	85	9	2599	13.5895	0.000118552	hsa-miR-106a-5p,hsa-miR-106b-5p,hsa-miR-17-5p,hsa-miR-20a-5p
18075	SGMS1-AS1	SRGN	4	56	13	2599	14.2802	0.000119738	hsa-miR-181a-5p,hsa-miR-181b-5p,hsa-miR-181c-5p,hsa-miR-181d-5p
6100	XIST	HNRNPM	9	454	14	2599	3.68014	0.000122897	hsa-miR-15b-5p,hsa-miR-191-5p,hsa-miR-193b-3p,hsa-miR-29a-3p,hsa-miR-30a-5p,hsa-miR-331-3p,hsa-miR-615-3p,hsa-miR-92a-3p,hsa-miR-93-5p
4808	LINC-PINT	ADAM9	4	24	30	2599	14.4389	0.000130708	hsa-miR-26b-5p,hsa-miR-329-3p,hsa-miR-362-3p,hsa-miR-543
8044	MIR4458HG	BLOC1S2	4	30	24	2599	14.4389	0.000130708	hsa-miR-181a-5p,hsa-miR-181b-5p,hsa-miR-181c-5p,hsa-miR-181d-5p
12732	RRN3P2	PHLDA1	4	29	25	2599	14.3393	0.00013465	hsa-miR-1297,hsa-miR-26a-5p,hsa-miR-26b-5p,hsa-miR-4465
4103	SOX9-AS1	PDCD4	5	18	78	2599	9.2557	0.000135062	hsa-miR-1-3p,hsa-miR-15a-5p,hsa-miR-15b-5p,hsa-miR-16-5p,hsa-miR-195-5p
10003	HCG17	PDCD4	5	18	78	2599	9.2557	0.000135062	hsa-miR-15a-5p,hsa-miR-15b-5p,hsa-miR-16-5p,hsa-miR-195-5p,hsa-miR-330-3p
8365	AL117190.1	HSPA4L	7	23	141	2599	5.60993	0.000140472	hsa-miR-15a-5p,hsa-miR-15b-5p,hsa-miR-16-5p,hsa-miR-195-5p,hsa-miR-424-5p,hsa-miR-497-5p,hsa-miR-6838-5p
18845	RNF139-AS1	VCL	5	32	43	2599	9.44404	0.000141355	hsa-miR-125b-5p,hsa-miR-15a-5p,hsa-miR-15b-5p,hsa-miR-16-5p,hsa-miR-195-5p
8516	GABPB1-IT1	BLOC1S2	6	94	24	2599	6.91223	0.000151574	hsa-miR-128-3p,hsa-miR-181a-5p,hsa-miR-181b-5p,hsa-miR-181c-5p,hsa-miR-181d-5p,hsa-miR-330-3p
18799	RNF139-AS1	CHMP3	5	32	44	2599	9.2294	0.000158091	hsa-miR-125b-5p,hsa-miR-15a-5p,hsa-miR-15b-5p,hsa-miR-16-5p,hsa-miR-195-5p
7012	SMIM25	UST	5	30	47	2599	9.21631	0.000158162	hsa-miR-1-3p,hsa-miR-34a-5p,hsa-miR-34c-5p,hsa-miR-449a,hsa-miR-449b-5p
6036	XIST	MYO9A	6	454	7	2599	4.90686	0.00016485	hsa-let-7a-5p,hsa-let-7c-5p,hsa-miR-101-3p,hsa-miR-21-5p,hsa-miR-27a-3p,hsa-miR-615-3p
4213	SOX9-AS1	VCL	4	18	43	2599	13.4315	0.000168116	hsa-miR-15a-5p,hsa-miR-15b-5p,hsa-miR-16-5p,hsa-miR-195-5p
844	NUTM2A-AS1	MYO9A	4	127	7	2599	11.694	0.000169846	hsa-let-7a-5p,hsa-let-7c-5p,hsa-miR-21-5p,hsa-miR-27a-3p
8744	NNT-AS1	RBL2	4	94	9	2599	12.2884	0.000176034	hsa-miR-106a-5p,hsa-miR-106b-5p,hsa-miR-17-5p,hsa-miR-20a-5p
10784	HCP5	CFL2	8	58	74	2599	4.84436	0.000179784	hsa-miR-106a-5p,hsa-miR-106b-5p,hsa-miR-17-5p,hsa-miR-20a-5p,hsa-miR-20b-5p,hsa-miR-519d-3p,hsa-miR-526b-3p,hsa-miR-93-5p
4167	SOX9-AS1	CHMP3	4	18	44	2599	13.1263	0.000184125	hsa-miR-15a-5p,hsa-miR-15b-5p,hsa-miR-16-5p,hsa-miR-195-5p
10067	HCG17	CHMP3	4	18	44	2599	13.1263	0.000184125	hsa-miR-15a-5p,hsa-miR-15b-5p,hsa-miR-16-5p,hsa-miR-195-5p
2782	TRIM52-AS1	YY1	9	35	161	2599	4.15102	0.000187717	hsa-miR-378a-3p,hsa-miR-378b,hsa-miR-378c,hsa-miR-378d,hsa-miR-378e,hsa-miR-378f,hsa-miR-378h,hsa-miR-378i,hsa-miR-422a
13703	RNF144A-AS1	G3BP1	4	6	161	2599	10.7619	0.000193116	hsa-miR-28-5p,hsa-miR-3139,hsa-miR-455-5p,hsa-miR-708-5p
865	NUTM2A-AS1	VTI1A	6	127	19	2599	6.46249	0.000194203	hsa-miR-106b-5p,hsa-miR-17-5p,hsa-miR-20a-5p,hsa-miR-20b-5p,hsa-miR-519d-3p,hsa-miR-93-5p
6935	SMIM25	PDCD4	6	30	78	2599	6.6641	0.000201281	hsa-miR-1-3p,hsa-miR-15a-5p,hsa-miR-15b-5p,hsa-miR-16-5p,hsa-miR-182-5p,hsa-miR-195-5p
18749	RNF139-AS1	HSPA4L	8	32	141	2599	4.60816	0.000213318	hsa-miR-15a-5p,hsa-miR-15b-5p,hsa-miR-16-5p,hsa-miR-195-5p,hsa-miR-361-5p,hsa-miR-424-5p,hsa-miR-497-5p,hsa-miR-6838-5p
4457	SLC25A25-AS1	TMEM138	4	14	61	2599	12.1733	0.000230745	hsa-miR-15a-5p,hsa-miR-15b-5p,hsa-miR-16-5p,hsa-miR-195-5p
17201	AC015878.2	TMEM138	4	14	61	2599	12.1733	0.000230745	hsa-miR-15a-5p,hsa-miR-15b-5p,hsa-miR-16-5p,hsa-miR-195-5p
8958	NNT-AS1	TRRAP	5	94	17	2599	8.13204	0.000243863	hsa-miR-106b-5p,hsa-miR-1301-3p,hsa-miR-17-5p,hsa-miR-330-3p,hsa-miR-9-5p
18145	SGMS1-AS1	TMEM138	7	56	61	2599	5.32582	0.000260395	hsa-miR-106b-5p,hsa-miR-17-5p,hsa-miR-20a-5p,hsa-miR-20b-5p,hsa-miR-340-5p,hsa-miR-519d-3p,hsa-miR-93-5p
11891	AC002310.1	PDCD4	7	44	78	2599	5.30099	0.000262026	hsa-miR-182-5p,hsa-miR-200a-3p,hsa-miR-21-5p,hsa-miR-3163,hsa-miR-499a-5p,hsa-miR-5579-3p,hsa-miR-590-5p
10693	HCP5	NEURL1B	6	58	42	2599	6.40148	0.000267391	hsa-miR-128-3p,hsa-miR-144-3p,hsa-miR-216a-3p,hsa-miR-27a-3p,hsa-miR-27b-3p,hsa-miR-3681-3p
17704	LINC01569	PURA	4	10	93	2599	11.1785	0.000273664	hsa-miR-103a-3p,hsa-miR-107,hsa-miR-300,hsa-miR-381-3p
1948	LINC01578	NGRN	4	76	12	2599	11.3991	0.000279899	hsa-miR-200b-3p,hsa-miR-200c-3p,hsa-miR-216b-5p,hsa-miR-429
915	NUTM2A-AS1	ZNF224	7	127	28	2599	5.11614	0.000282529	hsa-miR-130a-3p,hsa-miR-130b-3p,hsa-miR-301a-3p,hsa-miR-301b-3p,hsa-miR-3666,hsa-miR-4295,hsa-miR-454-3p
10839	HCP5	GPRIN3	8	58	79	2599	4.53776	0.000285248	hsa-miR-106a-5p,hsa-miR-106b-5p,hsa-miR-17-5p,hsa-miR-20a-5p,hsa-miR-20b-5p,hsa-miR-519d-3p,hsa-miR-526b-3p,hsa-miR-93-5p
18735	RNF139-AS1	PDCD4	6	32	78	2599	6.2476	0.00029281	hsa-miR-15a-5p,hsa-miR-15b-5p,hsa-miR-16-5p,hsa-miR-183-5p,hsa-miR-195-5p,hsa-miR-499a-5p
17338	ARHGAP27P1-BPTFP1-KPNA2P3	PDIA5	4	85	11	2599	11.1187	0.000295245	hsa-miR-128-3p,hsa-miR-216a-3p,hsa-miR-26b-5p,hsa-miR-3681-3p
5962	XIST	VPS53	34	454	110	2599	1.76944	0.000301341	hsa-miR-106a-5p,hsa-miR-106b-5p,hsa-miR-122-5p,hsa-miR-150-5p,hsa-miR-17-5p,hsa-miR-20a-5p,hsa-miR-20b-5p,hsa-miR-302a-3p,hsa-miR-302b-3p,hsa-miR-302c-3p,hsa-miR-302d-3p,hsa-miR-302e,hsa-miR-3194-3p,hsa-miR-372-3p,hsa-miR-373-3p,hsa-miR-455-3p,hsa-miR-4731-5p,hsa-miR-490-3p,hsa-miR-512-3p,hsa-miR-519d-3p,hsa-miR-520a-3p,hsa-miR-520b,hsa-miR-520c-3p,hsa-miR-520d-3p,hsa-miR-520e,hsa-miR-520g-3p,hsa…
4016	SOX9-AS1	PURA	5	18	93	2599	7.76284	0.000311941	hsa-miR-15a-5p,hsa-miR-15b-5p,hsa-miR-16-5p,hsa-miR-195-5p,hsa-miR-511-3p
10829	HCP5	TMEM138	7	58	61	2599	5.14217	0.00032539	hsa-miR-106b-5p,hsa-miR-1252-5p,hsa-miR-17-5p,hsa-miR-20a-5p,hsa-miR-20b-5p,hsa-miR-519d-3p,hsa-miR-93-5p
848	NUTM2A-AS1	ALG3	4	127	8	2599	10.2323	0.000326863	hsa-let-7b-5p,hsa-miR-1-3p,hsa-miR-16-5p,hsa-miR-98-5p
18864	RNF139-AS1	LRIG2	7	32	113	2599	5.03125	0.000332625	hsa-miR-15a-5p,hsa-miR-15b-5p,hsa-miR-16-5p,hsa-miR-195-5p,hsa-miR-424-5p,hsa-miR-497-5p,hsa-miR-6838-5p
14789	EBLN3P	VTI1A	6	140	19	2599	5.86241	0.000332679	hsa-miR-106b-5p,hsa-miR-17-5p,hsa-miR-20a-5p,hsa-miR-20b-5p,hsa-miR-519d-3p,hsa-miR-93-5p
18162	SGMS1-AS1	TRRAP	4	56	17	2599	10.9202	0.000373714	hsa-miR-106b-5p,hsa-miR-17-5p,hsa-miR-181b-5p,hsa-miR-760
8042	MIR4458HG	HECW2	4	30	32	2599	10.8292	0.000414771	hsa-miR-181a-5p,hsa-miR-181b-5p,hsa-miR-181c-5p,hsa-miR-181d-5p
1334	AL158825.2	XIAP	9	27	238	2599	3.64006	0.000418375	hsa-miR-130a-3p,hsa-miR-130b-3p,hsa-miR-19a-3p,hsa-miR-19b-3p,hsa-miR-301a-3p,hsa-miR-301b-3p,hsa-miR-3666,hsa-miR-4295,hsa-miR-454-3p
17251	ARHGAP27P1-BPTFP1-KPNA2P3	LSM1	4	85	12	2599	10.1922	0.000431868	hsa-miR-128-3p,hsa-miR-216a-3p,hsa-miR-26b-5p,hsa-miR-3681-3p
2071	LINC01578	EIF2B2	8	76	64	2599	4.27467	0.000435348	hsa-miR-15a-5p,hsa-miR-15b-5p,hsa-miR-16-5p,hsa-miR-195-5p,hsa-miR-424-5p,hsa-miR-4731-5p,hsa-miR-497-5p,hsa-miR-6838-5p
8606	GABPB1-IT1	PDIA5	4	94	11	2599	10.0542	0.000435935	hsa-miR-128-3p,hsa-miR-216a-3p,hsa-miR-3681-3p,hsa-miR-382-3p
13640	ANKRD10-IT1	ALG1	5	24	74	2599	7.317	0.000454905	hsa-miR-216a-5p,hsa-miR-3167,hsa-miR-4701-5p,hsa-miR-588,hsa-miR-876-5p
9725	HOTAIRM1	SNAPIN	4	29	34	2599	10.5436	0.000460444	hsa-miR-148a-3p,hsa-miR-148b-3p,hsa-miR-152-3p,hsa-miR-93-5p
551	MALINC1	RPP14	4	13	80	2599	9.99615	0.000481925	hsa-miR-130a-5p,hsa-miR-23a-3p,hsa-miR-23b-3p,hsa-miR-23c
17954	SGMS1-AS1	HECW2	5	56	32	2599	7.25167	0.000500706	hsa-miR-181a-5p,hsa-miR-181b-5p,hsa-miR-181c-5p,hsa-miR-181d-5p,hsa-miR-605-3p
14581	MIR29B2CHG	MRPS2	4	171	7	2599	8.68505	0.000541701	hsa-let-7a-5p,hsa-let-7e-5p,hsa-miR-16-5p,hsa-miR-98-5p
7053	SMIM25	TMEM138	5	30	61	2599	7.10109	0.000547668	hsa-miR-1252-5p,hsa-miR-15a-5p,hsa-miR-15b-5p,hsa-miR-16-5p,hsa-miR-195-5p
720	NUTM2A-AS1	RBL2	4	127	9	2599	9.09536	0.000566164	hsa-miR-106a-5p,hsa-miR-106b-5p,hsa-miR-17-5p,hsa-miR-20a-5p
7234	LINC01140	XIAP	5	9	238	2599	6.06676	0.000572534	hsa-miR-122-5p,hsa-miR-200b-3p,hsa-miR-200c-3p,hsa-miR-3140-3p,hsa-miR-429
8766	NNT-AS1	MID1IP1	8	94	54	2599	4.09614	0.000573084	hsa-miR-130a-3p,hsa-miR-130b-3p,hsa-miR-301a-3p,hsa-miR-301b-3p,hsa-miR-3666,hsa-miR-4295,hsa-miR-454-3p,hsa-miR-4731-5p
1763	MMP25-AS1	SNAP23	6	83	34	2599	5.52587	0.000580831	hsa-miR-1321,hsa-miR-34a-5p,hsa-miR-3612,hsa-miR-4739,hsa-miR-4756-5p,hsa-miR-650
7566	PDCD4-AS1	PPM1K	4	15	72	2599	9.62593	0.000586865	hsa-miR-2467-3p,hsa-miR-3612,hsa-miR-650,hsa-miR-665
15990	MIR4453HG	MED4	4	35	30	2599	9.90095	0.000589539	hsa-miR-23b-3p,hsa-miR-452-5p,hsa-miR-4676-3p,hsa-miR-892c-3p
4339	SLC25A25-AS1	PDCD4	4	14	78	2599	9.52015	0.000598073	hsa-miR-15a-5p,hsa-miR-15b-5p,hsa-miR-16-5p,hsa-miR-195-5p
17083	AC015878.2	PDCD4	4	14	78	2599	9.52015	0.000598073	hsa-miR-15a-5p,hsa-miR-15b-5p,hsa-miR-16-5p,hsa-miR-195-5p
12321	MCM3AP-AS1	SNAPIN	8	154	34	2599	3.97097	0.000613291	hsa-miR-130a-3p,hsa-miR-130b-3p,hsa-miR-19b-3p,hsa-miR-301a-3p,hsa-miR-301b-3p,hsa-miR-3666,hsa-miR-4295,hsa-miR-454-3p
8519	GABPB1-IT1	LSM1	4	94	12	2599	9.21631	0.000635873	hsa-miR-1252-5p,hsa-miR-128-3p,hsa-miR-216a-3p,hsa-miR-3681-3p
8255	MIR4458HG	INO80D	5	30	63	2599	6.87566	0.000636663	hsa-miR-181a-5p,hsa-miR-181b-5p,hsa-miR-181c-5p,hsa-miR-181d-5p,hsa-miR-27a-3p
13531	ANKRD10-IT1	RPP14	5	24	80	2599	6.76823	0.000654147	hsa-miR-4701-5p,hsa-miR-519a-3p,hsa-miR-519b-3p,hsa-miR-519c-3p,hsa-miR-588
4221	SOX9-AS1	TMEM138	4	18	61	2599	9.46812	0.000657326	hsa-miR-15a-5p,hsa-miR-15b-5p,hsa-miR-16-5p,hsa-miR-195-5p
669	MALINC1	DYNLL2	4	13	88	2599	9.08741	0.000694683	hsa-miR-130a-5p,hsa-miR-23a-3p,hsa-miR-23b-3p,hsa-miR-23c
9741	HOTAIRM1	COLEC12	4	29	38	2599	9.43376	0.00071055	hsa-miR-148a-3p,hsa-miR-148b-3p,hsa-miR-152-3p,hsa-miR-3140-3p
9836	HOTAIRM1	CHRFAM7A	4	29	38	2599	9.43376	0.00071055	hsa-miR-129-5p,hsa-miR-148a-3p,hsa-miR-148b-3p,hsa-miR-152-3p
750	NUTM2A-AS1	TSN	6	127	24	2599	5.11614	0.000786993	hsa-miR-34a-5p,hsa-miR-34c-5p,hsa-miR-449a,hsa-miR-449b-5p,hsa-miR-582-5p,hsa-miR-93-5p
8184	MIR4458HG	CHRFAM7A	4	30	38	2599	9.1193	0.000811302	hsa-miR-129-5p,hsa-miR-181a-5p,hsa-miR-6512-3p,hsa-miR-6720-5p
5977	XIST	KDM4A	5	454	6	2599	4.77056	0.000820019	hsa-let-7b-5p,hsa-miR-137,hsa-miR-17-5p,hsa-miR-34a-5p,hsa-miR-505-3p
6092	XIST	NRDC	5	454	6	2599	4.77056	0.000820019	hsa-let-7b-5p,hsa-miR-125b-5p,hsa-miR-181b-5p,hsa-miR-181d-5p,hsa-miR-615-3p
14644	EBLN3P	RBL2	4	140	9	2599	8.25079	0.000822573	hsa-miR-106a-5p,hsa-miR-106b-5p,hsa-miR-17-5p,hsa-miR-20a-5p
8635	GABPB1-IT1	SRGN	4	94	13	2599	8.50736	0.000893183	hsa-miR-181a-5p,hsa-miR-181b-5p,hsa-miR-181c-5p,hsa-miR-181d-5p
9241	AP002761.4	CACNA1C	5	44	46	2599	6.42045	0.000902285	hsa-miR-133a-3p,hsa-miR-204-5p,hsa-miR-211-5p,hsa-miR-3150a-3p,hsa-miR-6763-5p
3747	SND1-IT1	ZNF224	5	73	28	2599	6.35763	0.000903992	hsa-miR-519a-3p,hsa-miR-519b-3p,hsa-miR-519c-3p,hsa-miR-665,hsa-miR-671-5p
845	NUTM2A-AS1	SAT1	4	127	10	2599	8.18583	0.000908068	hsa-miR-107,hsa-miR-186-5p,hsa-miR-455-3p,hsa-miR-744-5p
5994	XIST	MYO1E	4	454	4	2599	5.72467	0.000920973	hsa-let-7b-5p,hsa-miR-155-5p,hsa-miR-30b-5p,hsa-miR-93-5p
1768	MMP25-AS1	POT1	5	83	25	2599	6.26265	0.00094531	hsa-miR-1277-5p,hsa-miR-134-5p,hsa-miR-3118,hsa-miR-3164,hsa-miR-6820-3p
14703	EBLN3P	ITCH	6	140	23	2599	4.84286	0.00103454	hsa-miR-106b-5p,hsa-miR-17-5p,hsa-miR-20a-5p,hsa-miR-20b-5p,hsa-miR-519d-3p,hsa-miR-93-5p
6925	SMIM25	LDHA	5	30	70	2599	6.1881	0.00103582	hsa-miR-1252-5p,hsa-miR-34a-5p,hsa-miR-34c-5p,hsa-miR-449a,hsa-miR-449b-5p
4883	LINC-PINT	SGMS1	4	24	51	2599	8.49346	0.00104647	hsa-miR-379-3p,hsa-miR-411-3p,hsa-miR-520d-5p,hsa-miR-524-5p
8907	NNT-AS1	SLC38A9	9	94	74	2599	3.36271	0.00113868	hsa-miR-130a-3p,hsa-miR-130b-3p,hsa-miR-301a-3p,hsa-miR-301b-3p,hsa-miR-330-3p,hsa-miR-3666,hsa-miR-371a-5p,hsa-miR-4295,hsa-miR-454-3p
4252	SLC25A25-AS1	PURA	4	14	93	2599	7.98464	0.00116796	hsa-miR-15a-5p,hsa-miR-15b-5p,hsa-miR-16-5p,hsa-miR-195-5p
16996	AC015878.2	PURA	4	14	93	2599	7.98464	0.00116796	hsa-miR-15a-5p,hsa-miR-15b-5p,hsa-miR-16-5p,hsa-miR-195-5p
12738	RRN3P2	DYRK1A	4	29	44	2599	8.14734	0.00124752	hsa-miR-224-3p,hsa-miR-26a-5p,hsa-miR-26b-5p,hsa-miR-522-3p
14795	EBLN3P	SGMS1	9	140	51	2599	3.27605	0.00129044	hsa-miR-106a-5p,hsa-miR-106b-5p,hsa-miR-17-5p,hsa-miR-20a-5p,hsa-miR-20b-5p,hsa-miR-380-3p,hsa-miR-519d-3p,hsa-miR-526b-3p,hsa-miR-93-5p
14509	MIR29B2CHG	MAPKBP1	7	171	27	2599	3.94044	0.0013606	hsa-miR-29a-3p,hsa-miR-29b-3p,hsa-miR-29c-3p,hsa-miR-519a-3p,hsa-miR-519b-3p,hsa-miR-519c-3p,hsa-miR-605-3p
8752	NNT-AS1	BLOC1S2	5	94	24	2599	5.7602	0.00136958	hsa-miR-1297,hsa-miR-26a-5p,hsa-miR-26b-5p,hsa-miR-330-3p,hsa-miR-4465
859	NUTM2A-AS1	PHF14	4	127	11	2599	7.44166	0.0013733	hsa-miR-183-5p,hsa-miR-200b-3p,hsa-miR-200c-3p,hsa-miR-429
4818	LINC-PINT	MICA	6	24	142	2599	4.5757	0.00142091	hsa-miR-1297,hsa-miR-26a-5p,hsa-miR-26b-5p,hsa-miR-329-3p,hsa-miR-362-3p,hsa-miR-4465
6999	SMIM25	CHMP3	4	30	44	2599	7.87576	0.00142179	hsa-miR-15a-5p,hsa-miR-15b-5p,hsa-miR-16-5p,hsa-miR-195-5p
10769	HCP5	MXD1	6	58	57	2599	4.71688	0.00142714	hsa-miR-29a-3p,hsa-miR-29b-3p,hsa-miR-29c-3p,hsa-miR-520a-5p,hsa-miR-525-5p,hsa-miR-93-5p
17956	SGMS1-AS1	BLOC1S2	4	56	24	2599	7.73512	0.0014911	hsa-miR-181a-5p,hsa-miR-181b-5p,hsa-miR-181c-5p,hsa-miR-181d-5p
6887	SMIM25	AGAP1	5	30	76	2599	5.69956	0.00150607	hsa-miR-143-3p,hsa-miR-3167,hsa-miR-4770,hsa-miR-6088,hsa-miR-876-5p
6050	XIST	CUL4A	9	454	18	2599	2.86233	0.00153638	hsa-miR-103a-3p,hsa-miR-106a-5p,hsa-miR-137,hsa-miR-16-5p,hsa-miR-18a-5p,hsa-miR-193b-3p,hsa-miR-23b-3p,hsa-miR-615-3p,hsa-miR-9-5p
8838	NNT-AS1	MFSD11	4	94	15	2599	7.37305	0.00161265	hsa-miR-150-5p,hsa-miR-371a-5p,hsa-miR-520g-3p,hsa-miR-520h
3771	SND1-IT1	INO80D	7	73	63	2599	3.95586	0.00162223	hsa-miR-101-3p,hsa-miR-124-3p,hsa-miR-1277-5p,hsa-miR-144-3p,hsa-miR-519a-3p,hsa-miR-519b-3p,hsa-miR-519c-3p
8956	NNT-AS1	PHLDA1	5	94	25	2599	5.52979	0.00166355	hsa-miR-1297,hsa-miR-150-5p,hsa-miR-26a-5p,hsa-miR-26b-5p,hsa-miR-4465
14481	MIR29B2CHG	CSGALNACT1	7	171	28	2599	3.79971	0.0017151	hsa-miR-10a-5p,hsa-miR-10b-5p,hsa-miR-16-5p,hsa-miR-199a-5p,hsa-miR-199b-5p,hsa-miR-335-5p,hsa-miR-665
8469	AL117190.1	TMEM138	4	23	61	2599	7.40984	0.00174194	hsa-miR-15a-5p,hsa-miR-15b-5p,hsa-miR-16-5p,hsa-miR-195-5p
9222	AP002761.4	HECW2	4	44	32	2599	7.38352	0.00182018	hsa-miR-181a-5p,hsa-miR-181b-5p,hsa-miR-181c-5p,hsa-miR-181d-5p
3548	SND1-IT1	CARNMT1	5	73	33	2599	5.39435	0.00195673	hsa-miR-101-3p,hsa-miR-124-3p,hsa-miR-506-3p,hsa-miR-665,hsa-miR-873-5p
1853	MMP25-AS1	VCL	6	83	43	2599	4.36929	0.00209182	hsa-miR-1321,hsa-miR-320a,hsa-miR-320b,hsa-miR-34a-5p,hsa-miR-4739,hsa-miR-4756-5p
2669	TRIM52-AS1	NEURL1B	4	35	42	2599	7.07211	0.00214657	hsa-miR-1298-5p,hsa-miR-2115-3p,hsa-miR-27a-3p,hsa-miR-27b-3p
10661	HCP5	AKAP6	4	58	26	2599	6.8939	0.00231511	hsa-miR-1276,hsa-miR-3187-3p,hsa-miR-4701-5p,hsa-miR-588
3765	SND1-IT1	SAMD4B	7	73	67	2599	3.71969	0.00233107	hsa-miR-185-5p,hsa-miR-4306,hsa-miR-4428,hsa-miR-4640-5p,hsa-miR-4644,hsa-miR-4726-5p,hsa-miR-491-5p
18049	SGMS1-AS1	MAPKBP1	4	56	27	2599	6.87566	0.00234711	hsa-miR-519a-3p,hsa-miR-519b-3p,hsa-miR-519c-3p,hsa-miR-605-3p
8187	MIR4458HG	SGMS1	4	30	51	2599	6.79477	0.00247419	hsa-miR-181c-5p,hsa-miR-27a-3p,hsa-miR-27b-3p,hsa-miR-380-3p
8722	GABPB1-IT1	TRRAP	4	94	17	2599	6.50563	0.00265954	hsa-miR-181b-5p,hsa-miR-185-5p,hsa-miR-330-3p,hsa-miR-9-5p
3639	SND1-IT1	RAB18	4	73	22	2599	6.47323	0.00285636	hsa-miR-132-3p,hsa-miR-212-3p,hsa-miR-455-5p,hsa-miR-561-5p
14564	MIR29B2CHG	UST	9	171	47	2599	2.91041	0.00289117	hsa-miR-1-3p,hsa-miR-3184-5p,hsa-miR-335-5p,hsa-miR-34a-5p,hsa-miR-34c-5p,hsa-miR-423-5p,hsa-miR-449a,hsa-miR-449b-5p,hsa-miR-98-5p
15445	AC010615.2	HSPA4L	4	12	141	2599	6.14421	0.002921	hsa-miR-155-5p,hsa-miR-217,hsa-miR-552-3p,hsa-miR-6807-3p
10817	HCP5	DYNLL2	7	58	88	2599	3.56446	0.00296053	hsa-miR-128-3p,hsa-miR-216a-3p,hsa-miR-27a-3p,hsa-miR-27b-3p,hsa-miR-3681-3p,hsa-miR-520a-5p,hsa-miR-525-5p
9680	HOTAIRM1	PURA	5	29	93	2599	4.81832	0.00316403	hsa-miR-103a-3p,hsa-miR-106b-5p,hsa-miR-107,hsa-miR-20a-5p,hsa-miR-93-5p
9916	HCG17	PURA	4	18	93	2599	6.21027	0.00319812	hsa-miR-15a-5p,hsa-miR-15b-5p,hsa-miR-16-5p,hsa-miR-195-5p
8577	GABPB1-IT1	LDHA	8	94	70	2599	3.15988	0.0032289	hsa-miR-1252-5p,hsa-miR-190a-5p,hsa-miR-190b,hsa-miR-320c,hsa-miR-374a-5p,hsa-miR-378a-3p,hsa-miR-425-5p,hsa-miR-577
1697	MMP25-AS1	NR1H2	6	83	47	2599	3.99744	0.00332695	hsa-miR-1321,hsa-miR-378g,hsa-miR-4731-5p,hsa-miR-4739,hsa-miR-4756-5p,hsa-miR-7-5p
2085	LINC01578	DYNLL2	8	76	88	2599	3.10885	0.00358906	hsa-miR-15a-5p,hsa-miR-15b-5p,hsa-miR-16-5p,hsa-miR-195-5p,hsa-miR-424-5p,hsa-miR-497-5p,hsa-miR-660-5p,hsa-miR-6838-5p
14438	MIR29B2CHG	TSN	6	171	24	2599	3.79971	0.00369286	hsa-miR-34a-5p,hsa-miR-34c-5p,hsa-miR-449a,hsa-miR-449b-5p,hsa-miR-671-5p,hsa-miR-7-5p
14617	MIR29B2CHG	TUBA1B	8	171	40	2599	3.03977	0.00371909	hsa-let-7b-5p,hsa-let-7e-5p,hsa-miR-107,hsa-miR-10b-5p,hsa-miR-140-3p,hsa-miR-193b-3p,hsa-miR-296-3p,hsa-miR-552-3p
12003	AC002310.1	APTX	4	44	39	2599	6.05828	0.00381933	hsa-miR-1343-3p,hsa-miR-485-5p,hsa-miR-6783-3p,hsa-miR-6884-5p
17236	ARHGAP27P1-BPTFP1-KPNA2P3	CARNMT1	5	85	33	2599	4.6328	0.00383272	hsa-let-7d-5p,hsa-miR-196a-5p,hsa-miR-582-5p,hsa-miR-627-5p,hsa-miR-665
8789	NNT-AS1	MLEC	9	94	88	2599	2.82773	0.00387227	hsa-miR-130a-3p,hsa-miR-130b-3p,hsa-miR-301a-3p,hsa-miR-301b-3p,hsa-miR-3666,hsa-miR-4295,hsa-miR-454-3p,hsa-miR-485-5p,hsa-miR-545-3p
18098	SGMS1-AS1	PPM1H	4	56	31	2599	5.98848	0.00394718	hsa-miR-200b-3p,hsa-miR-200c-3p,hsa-miR-429,hsa-miR-93-5p
3684	SND1-IT1	C3orf38	4	73	24	2599	5.93379	0.00397662	hsa-miR-374b-3p,hsa-miR-519a-3p,hsa-miR-519b-3p,hsa-miR-519c-3p
11803	AC002310.1	ABL1	5	44	64	2599	4.6147	0.00400283	hsa-miR-1908-5p,hsa-miR-455-3p,hsa-miR-663a,hsa-miR-6787-5p,hsa-miR-744-5p
12332	MCM3AP-AS1	NGRN	4	154	12	2599	5.62554	0.00403599	hsa-miR-149-5p,hsa-miR-200b-3p,hsa-miR-200c-3p,hsa-miR-429
1235	AL158825.2	RUNX3	4	27	65	2599	5.92365	0.00405811	hsa-miR-130a-3p,hsa-miR-130b-3p,hsa-miR-301a-3p,hsa-miR-4295
742	NUTM2A-AS1	MID1IP1	8	127	54	2599	3.03179	0.00405903	hsa-miR-130a-3p,hsa-miR-130b-3p,hsa-miR-301a-3p,hsa-miR-301b-3p,hsa-miR-3666,hsa-miR-4295,hsa-miR-454-3p,hsa-miR-4731-5p
14506	MIR29B2CHG	PDIA5	4	171	11	2599	5.52685	0.00414222	hsa-miR-128-3p,hsa-miR-216a-3p,hsa-miR-3681-3p,hsa-miR-513a-5p
4908	LINC-PINT	ALG1	4	24	74	2599	5.8536	0.00417786	hsa-miR-1297,hsa-miR-26a-5p,hsa-miR-26b-5p,hsa-miR-4465
13616	ANKRD10-IT1	CFL2	4	24	74	2599	5.8536	0.00417786	hsa-miR-1294,hsa-miR-519a-3p,hsa-miR-519b-3p,hsa-miR-519c-3p
8351	AL117190.1	PDCD4	4	23	78	2599	5.79487	0.00430722	hsa-miR-15a-5p,hsa-miR-15b-5p,hsa-miR-16-5p,hsa-miR-195-5p
15654	AL050341.2	CELF2	4	67	27	2599	5.74682	0.00452928	hsa-let-7e-5p,hsa-miR-27a-3p,hsa-miR-27b-3p,hsa-miR-425-5p
12739	RRN3P2	INO80D	4	29	63	2599	5.6902	0.00472652	hsa-miR-200b-3p,hsa-miR-200c-3p,hsa-miR-369-3p,hsa-miR-429
863	NUTM2A-AS1	CHMP3	7	127	44	2599	3.25573	0.00475649	hsa-let-7b-5p,hsa-miR-129-5p,hsa-miR-15a-5p,hsa-miR-15b-5p,hsa-miR-16-5p,hsa-miR-195-5p,hsa-miR-9-5p
4811	LINC-PINT	PDCD4	4	24	78	2599	5.55342	0.00505234	hsa-miR-1-3p,hsa-miR-155-5p,hsa-miR-520d-5p,hsa-miR-524-5p
1892	LINC01578	PURA	8	76	93	2599	2.94171	0.00505463	hsa-miR-15a-5p,hsa-miR-15b-5p,hsa-miR-16-5p,hsa-miR-195-5p,hsa-miR-3163,hsa-miR-483-3p,hsa-miR-511-3p,hsa-miR-656-3p
1773	MMP25-AS1	LHFPL3	5	83	36	2599	4.34906	0.00509059	hsa-miR-1908-5p,hsa-miR-3179,hsa-miR-342-3p,hsa-miR-663a,hsa-miR-6787-5p
8514	GABPB1-IT1	HECW2	5	94	32	2599	4.32015	0.00516082	hsa-miR-181a-5p,hsa-miR-181b-5p,hsa-miR-181c-5p,hsa-miR-181d-5p,hsa-miR-455-3p
18584	AL355075.4	UNK	4	20	95	2599	5.47158	0.00517444	hsa-miR-1908-5p,hsa-miR-328-3p,hsa-miR-663a,hsa-miR-6787-5p
14832	EBLN3P	HNRNPM	4	140	14	2599	5.30408	0.00528779	hsa-miR-193b-3p,hsa-miR-26b-5p,hsa-miR-29a-3p,hsa-miR-93-5p
10808	HCP5	ALG1	6	58	74	2599	3.63327	0.00543323	hsa-miR-1343-3p,hsa-miR-216a-5p,hsa-miR-3187-3p,hsa-miR-4701-5p,hsa-miR-588,hsa-miR-6783-3p
2037	LINC01578	MXD1	6	76	57	2599	3.59972	0.00568378	hsa-miR-217,hsa-miR-29a-3p,hsa-miR-29b-3p,hsa-miR-29c-3p,hsa-miR-511-3p,hsa-miR-6807-3p
1672	MMP25-AS1	BLOC1S2	4	83	24	2599	5.21888	0.00630999	hsa-miR-1297,hsa-miR-26a-5p,hsa-miR-26b-5p,hsa-miR-4465
14629	MIR29B2CHG	CA5B	5	171	19	2599	3.99969	0.00634363	hsa-let-7e-5p,hsa-miR-335-5p,hsa-miR-3940-3p,hsa-miR-6512-3p,hsa-miR-6720-5p
11814	AC002310.1	PPM1K	5	44	72	2599	4.10196	0.00664399	hsa-miR-129-5p,hsa-miR-455-3p,hsa-miR-6512-3p,hsa-miR-668-3p,hsa-miR-6720-5p
8727	GABPB1-IT1	INO80D	7	94	63	2599	3.0721	0.00683062	hsa-miR-128-3p,hsa-miR-181a-5p,hsa-miR-181b-5p,hsa-miR-181c-5p,hsa-miR-181d-5p,hsa-miR-320a,hsa-miR-323a-3p
3069	TSPOAP1-AS1	FAM126B	4	15	141	2599	4.91537	0.00709029	hsa-miR-134-5p,hsa-miR-3118,hsa-miR-4701-5p,hsa-miR-588
2001	LINC01578	MAPKBP1	4	76	27	2599	5.06628	0.00711114	hsa-miR-1306-5p,hsa-miR-29a-3p,hsa-miR-29b-3p,hsa-miR-29c-3p
1855	MMP25-AS1	APTX	5	83	39	2599	4.01452	0.00721325	hsa-miR-1343-3p,hsa-miR-24-3p,hsa-miR-342-3p,hsa-miR-377-3p,hsa-miR-6783-3p
14674	EBLN3P	TSN	5	140	24	2599	3.86756	0.00781666	hsa-miR-101-3p,hsa-miR-582-5p,hsa-miR-589-5p,hsa-miR-653-5p,hsa-miR-93-5p
12371	MCM3AP-AS1	RAB18	5	154	22	2599	3.8356	0.00791933	hsa-miR-19a-3p,hsa-miR-19b-3p,hsa-miR-200b-3p,hsa-miR-3163,hsa-miR-455-5p
12420	MCM3AP-AS1	SERPINE1	5	154	22	2599	3.8356	0.00791933	hsa-miR-138-5p,hsa-miR-143-3p,hsa-miR-204-5p,hsa-miR-224-5p,hsa-miR-301a-3p
17452	ARHGAP27P1-BPTFP1-KPNA2P3	PHLDA1	4	85	25	2599	4.89224	0.00797415	hsa-miR-1297,hsa-miR-26a-5p,hsa-miR-26b-5p,hsa-miR-4465
14485	MIR29B2CHG	GSE1	5	171	20	2599	3.79971	0.00801609	hsa-miR-1913,hsa-miR-324-3p,hsa-miR-331-3p,hsa-miR-335-5p,hsa-miR-513a-5p
8264	AL117190.1	PURA	4	23	93	2599	4.86022	0.00806967	hsa-miR-15a-5p,hsa-miR-15b-5p,hsa-miR-16-5p,hsa-miR-195-5p
1973	LINC01578	CSGALNACT1	4	76	28	2599	4.88534	0.00811511	hsa-miR-10a-5p,hsa-miR-10b-5p,hsa-miR-16-5p,hsa-miR-670-3p
11970	AC002310.1	TRPM7	5	44	76	2599	3.88606	0.00834383	hsa-miR-129-5p,hsa-miR-21-5p,hsa-miR-371a-5p,hsa-miR-485-5p,hsa-miR-6884-5p
12696	RRN3P2	ALG1	4	29	74	2599	4.84436	0.00838665	hsa-miR-1297,hsa-miR-26a-5p,hsa-miR-26b-5p,hsa-miR-4465
6858	SMIM25	PPM1K	4	30	72	2599	4.81296	0.0086056	hsa-miR-3167,hsa-miR-3612,hsa-miR-650,hsa-miR-876-5p
17449	ARHGAP27P1-BPTFP1-KPNA2P3	TUBA1B	5	85	40	2599	3.82206	0.00888136	hsa-let-7b-5p,hsa-let-7e-5p,hsa-miR-196a-5p,hsa-miR-744-5p,hsa-miR-760
883	NUTM2A-AS1	SLC38A9	9	127	74	2599	2.48893	0.00889037	hsa-miR-129-5p,hsa-miR-130a-3p,hsa-miR-130b-3p,hsa-miR-183-5p,hsa-miR-301a-3p,hsa-miR-301b-3p,hsa-miR-3666,hsa-miR-4295,hsa-miR-454-3p
15739	AL050341.2	SGMS1	5	67	51	2599	3.80304	0.0091919	hsa-miR-27a-3p,hsa-miR-27b-3p,hsa-miR-300,hsa-miR-381-3p,hsa-miR-98-5p
2119	LINC01578	INO80D	6	76	63	2599	3.25689	0.00926444	hsa-miR-144-3p,hsa-miR-16-5p,hsa-miR-200b-3p,hsa-miR-200c-3p,hsa-miR-429,hsa-miR-582-5p
815	NUTM2A-AS1	HELZ	4	127	18	2599	4.54768	0.00975287	hsa-miR-103a-3p,hsa-miR-16-5p,hsa-miR-186-5p,hsa-miR-455-3p
858	NUTM2A-AS1	CUL4A	4	127	18	2599	4.54768	0.00975287	hsa-miR-103a-3p,hsa-miR-106a-5p,hsa-miR-16-5p,hsa-miR-9-5p
5986	XIST	CENPF	6	454	12	2599	2.86233	0.00985232	hsa-miR-122-5p,hsa-miR-16-5p,hsa-miR-192-5p,hsa-miR-215-5p,hsa-miR-373-3p,hsa-miR-877-5p
