# Supplementary material for: Construction of a ceRNA-based lncRNA–mRNA network to identify functional lncRNAs in premature ovarian insufficiency
Source: Front Genet. 2022 Oct 13;13:956805. doi: 10.3389/fgene.2022.956805 (PMC9608794; doi:10.3389/fgene.2022.956805)
Supplement: Supplementary file 2 [file Table1.XLSX]

## Sheet: DELs
	logFC	AveExpr	t	P.Value	adj.P.Val	B
AC005037.1	3.66025	4.94108	17.183	6.18676e-14	1.65558e-10	21.276
AL132656.3	1.78098	10.2987	11.2137	2.20976e-10	2.95665e-07	13.8779
CASC15	-2.87923	5.65596	-10.8239	4.20825e-10	3.75376e-07	13.2686
AC069228.1	-1.50229	7.61076	-10.1696	1.28803e-09	8.61693e-07	12.2038
MALINC1	-1.371	12.3739	-9.78322	2.55219e-09	1.36593e-06	11.5491
AC099518.4	-1.64627	9.10371	-8.76007	1.70429e-08	6.58228e-06	9.71762
AL136097.2	-1.02984	6.82114	-8.75475	1.72182e-08	6.58228e-06	9.7077
NUTM2A-AS1	1.06022	10.211	8.58753	2.37842e-08	7.10056e-06	9.39437
AC092903.2	2.57345	9.61331	8.58545	2.38808e-08	7.10056e-06	9.39043
AC090607.3	-1.14597	7.89969	-8.26831	4.4519e-08	1.1091e-05	8.7851
ITPR1-DT	-1.51345	8.71679	-8.18086	5.29834e-08	1.1091e-05	8.61566
AL158825.2	1.96332	5.75612	8.17246	5.38801e-08	1.1091e-05	8.59932
LINC02167	-2.09083	10.8334	-8.0894	6.36327e-08	1.21629e-05	8.43726
HDAC2-AS2	-2.54202	6.30103	-8.04857	6.90793e-08	1.23237e-05	8.35722
FAM138D	-1.03344	7.41234	-7.97541	8.00746e-08	1.33925e-05	8.21321
AC013270.1	-1.30831	6.6296	-7.85642	1.01974e-07	1.6052e-05	7.97734
FAM230B	1.81588	4.38915	7.74803	1.27306e-07	1.87067e-05	7.76071
MMP25-AS1	-2.25595	10.0534	-7.7274	1.32821e-07	1.87067e-05	7.71929
AP003498.1	3.67399	7.47882	7.66322	1.51606e-07	1.98975e-05	7.59003
FAM230I	2.52766	7.47801	7.60776	1.70041e-07	1.98975e-05	7.47787
CU633967.1	2.02407	7.24953	7.59464	1.74734e-07	1.98975e-05	7.45126
LINC01578	1.96905	11.7224	7.58449	1.78453e-07	1.98975e-05	7.43066
AC005019.2	-1.84307	5.42697	-7.48003	2.21834e-07	2.37451e-05	7.21784
LINC01298	-1.80253	11.2145	-7.35639	2.87549e-07	2.95954e-05	6.96391
AC114752.1	-1.28366	6.11436	-7.29521	3.27194e-07	3.198e-05	6.83743
LINC02018	3.21243	5.52885	7.26636	3.47795e-07	3.198e-05	6.77763
AC007342.1	3.29371	5.31377	7.25381	3.57175e-07	3.198e-05	6.75156
LINC02363	-1.17407	7.09558	-7.09118	5.05144e-07	4.29868e-05	6.4119
SILC1	-1.9854	9.98597	-7.08303	5.14042e-07	4.29868e-05	6.39478
MIR3945HG	-1.11984	9.57319	-7.05989	5.40205e-07	4.38057e-05	6.34611
LINC02690	-1.28453	7.30418	-6.97899	6.42911e-07	5.00293e-05	6.17542
AC004485.1	-1.6331	9.29587	-6.96003	6.69774e-07	5.00293e-05	6.13527
TRIM52-AS1	-1.02436	9.8505	-6.95777	6.7304e-07	5.00293e-05	6.1305
LINC01563	-1.65942	6.12547	-6.85268	8.45164e-07	6.11259e-05	5.90707
AC139099.2	-1.75608	11.3062	-6.79727	9.53524e-07	6.71482e-05	5.78868
AC106795.3	-2.20928	11.1195	-6.71778	1.1345e-06	7.78441e-05	5.61808
LINC02755	-2.00479	7.35692	-6.66028	1.28712e-06	8.40081e-05	5.49415
LINC01210	-1.78553	5.74525	-6.54994	1.64179e-06	0.000102173	5.25512
AL358075.2	-1.38947	6.63216	-6.50272	1.8229e-06	0.000110865	5.15233
FSIP2-AS1	-1.0864	6.9647	-6.49097	1.87104e-06	0.000111264	5.12672
AC136443.4	2.12068	4.87414	6.45447	2.02915e-06	0.000118044	5.04701
HAND2-AS1	-1.35062	12.6071	-6.39293	2.3275e-06	0.000132519	4.91222
LINC02021	2.0429	7.48294	6.37828	2.40491e-06	0.000133472	4.88007
TSPOAP1-AS1	-1.65068	10.0262	-6.31385	2.778e-06	0.000145763	4.73834
AC004817.1	-1.65854	6.98905	-6.27063	3.06107e-06	0.000151693	4.64296
AF127577.4	-1.56684	4.79624	-6.2508	3.20069e-06	0.000154202	4.59912
AC060809.1	-1.23161	8.92812	-6.24717	3.22696e-06	0.000154202	4.59109
SND1-IT1	-1.1534	12.5934	-6.16783	3.85925e-06	0.000173394	4.4152
AL672277.1	-1.64906	5.47524	-6.16764	3.8609e-06	0.000173394	4.41478
AC110597.3	2.32888	4.66215	6.16458	3.88776e-06	0.000173394	4.40797
LINC01303	-1.04357	6.14046	-6.14395	4.07348e-06	0.000178699	4.36209
BVES-AS1	3.63974	7.22058	6.11965	4.30392e-06	0.000185763	4.30799
LINC01198	-1.09393	14.1154	-6.10068	4.49305e-06	0.000190848	4.26572
LINC00222	-1.68617	9.25139	-6.03738	5.18792e-06	0.00021692	4.12434
ZEB2-AS1	1.37954	5.21773	5.96998	6.04946e-06	0.000245278	3.97329
AC079793.1	-1.19226	7.33523	-5.95628	6.24172e-06	0.000249296	3.94253
SOX9-AS1	-1.24699	4.69713	-5.89746	7.14117e-06	0.000281026	3.81017
AL132655.3	-1.35515	4.15065	-5.8139	8.6516e-06	0.000335532	3.62153
SLC25A25-AS1	-1.12308	10.7107	-5.7923	9.09258e-06	0.000347596	3.57265
LINC01208	-1.85364	6.40218	-5.75898	9.81855e-06	0.000364923	3.49713
AC022613.3	-1.27836	6.50282	-5.69008	1.15129e-05	0.000411856	3.34063
DBH-AS1	-1.21846	8.65675	-5.68072	1.1765e-05	0.000414252	3.31934
LINC-PINT	1.01063	12.2711	5.59524	1.43452e-05	0.000478185	3.12442
AC079804.3	1.28496	4.60847	5.59139	1.44742e-05	0.000478185	3.11562
AL603840.1	-1.23592	7.47834	-5.56216	1.54924e-05	0.000505583	3.04881
FAM157C	1.28857	10.3346	5.55672	1.56897e-05	0.00050585	3.03637
LINC00891	-1.28574	6.82095	-5.4668	1.93509e-05	0.000602128	2.83025
MIR9-3HG	-1.6335	13.2216	-5.45849	1.97303e-05	0.000606877	2.81117
XIST	1.02428	13.1844	5.40628	2.22939e-05	0.000655589	2.69115
AC136475.5	-1.37409	12.9088	-5.39665	2.28027e-05	0.000663027	2.66898
HECW2-AS1	-1.25127	10.6226	-5.39218	2.30424e-05	0.000663027	2.6587
AL627309.5	2.21032	5.59024	5.32899	2.67253e-05	0.000744969	2.51305
AC073869.1	-1.43588	13.0645	-5.25425	3.18632e-05	0.00087903	2.34036
AC068987.3	-1.01564	7.13414	-5.21534	3.49244e-05	0.000950299	2.25028
AC005808.1	-1.27935	3.97637	-5.20032	3.61844e-05	0.000968294	2.21549
AC004522.5	-1.13941	8.95269	-5.17625	3.83007e-05	0.00100483	2.15969
LINC02273	-1.20494	6.15452	-5.16614	3.9226e-05	0.00101815	2.13626
AC008555.4	-1.15637	5.02562	-5.14192	4.15372e-05	0.00105861	2.08006
LINC01485	-1.0325	8.57592	-5.12969	4.27567e-05	0.00107941	2.05166
AC100825.1	-1.96799	12.4729	-5.12318	4.34207e-05	0.00108592	2.03654
MIR202HG	-1.15841	10.4661	-5.1049	4.53401e-05	0.00111312	1.99409
ITCH-IT1	1.88483	6.43528	5.09859	4.6023e-05	0.00111961	1.97942
LINC00458	-1.13202	5.53645	-5.09182	4.67667e-05	0.00112746	1.96369
SMIM25	-1.22876	9.49661	-5.06568	4.97553e-05	0.0011888	1.90291
ZNF790-AS1	1.53394	6.9314	4.96187	6.36622e-05	0.0014316	1.66117
LINC01762	-1.15448	7.17584	-4.9564	6.44968e-05	0.00143828	1.6484
LINC01140	1.46417	6.15682	4.9442	6.63957e-05	0.00143964	1.61995
AP000223.1	-1.20749	6.18497	-4.94281	6.6616e-05	0.00143964	1.6167
AC100801.1	-1.79027	4.93897	-4.93444	6.79549e-05	0.00145478	1.59719
PDCD4-AS1	1.95618	5.21957	4.90446	7.29834e-05	0.00150234	1.52722
AL136298.1	-1.20052	6.92555	-4.89672	7.43402e-05	0.00151433	1.50916
PCAT6	-1.0507	11.6028	-4.88404	7.66207e-05	0.00151879	1.47955
MIR4458HG	1.28296	8.31309	4.87727	7.78663e-05	0.00153213	1.46375
LINC02767	-1.07962	4.63512	-4.84661	8.37716e-05	0.00162444	1.39212
AC004988.1	-1.98306	4.73367	-4.82115	8.90174e-05	0.0017015	1.33262
AC233280.1	-1.03136	6.86246	-4.80685	9.2109e-05	0.0017358	1.29918
AL583824.1	-1.34959	6.57222	-4.73579	0.000109152	0.00204259	1.13294
AL117190.1	-1.54249	4.47088	-4.71667	0.000114258	0.00212177	1.08819
AC007448.4	1.26626	4.53601	4.71216	0.000115497	0.00212177	1.07763
LINC02576	-1.36662	6.9795	-4.69647	0.000119918	0.00218299	1.04088
GABPB1-IT1	1.0746	4.64484	4.65603	0.000132105	0.00237258	0.946172
AC091588.2	2.19508	6.86826	4.61174	0.000146893	0.00257833	0.842401
AP000915.1	-2.79099	5.48829	-4.61025	0.000147416	0.00257833	0.838925
AL391056.2	1.28183	10.1294	4.58115	0.000158068	0.00268026	0.770717
LINC02354	-1.18275	4.57939	-4.56021	0.000166207	0.00276254	0.72164
LINC00710	-1.20336	7.08728	-4.55353	0.00016889	0.00278981	0.705989
AC129507.1	-1.17358	8.36195	-4.54465	0.000172525	0.00283237	0.685181
NNT-AS1	-1.0679	11.7993	-4.52671	0.000180114	0.00292112	0.643119
AC132872.1	2.44596	4.877	4.5168	0.000184449	0.00295848	0.619882
AC008758.2	-1.29224	5.46728	-4.51143	0.00018684	0.00295848	0.607301
AP002761.4	-1.25189	7.68611	-4.50069	0.000191718	0.00301614	0.582129
AC011603.3	-1.01836	6.27771	-4.48734	0.000197961	0.00305289	0.550833
AC027309.1	-1.38121	4.20866	-4.48619	0.000198506	0.00305289	0.548144
AL158847.1	1.51426	12.5139	4.4069	0.00024014	0.00357008	0.362287
AL513165.1	1.6766	6.60286	4.3954	0.000246872	0.00362983	0.335313
LINC02611	-1.04094	5.11577	-4.36069	0.000268341	0.00386065	0.253979
HOTAIRM1	1.18398	8.14567	4.33213	0.000287402	0.00402324	0.187073
AC026688.2	-2.43677	9.31473	-4.33123	0.00028803	0.00402324	0.184946
AC104653.1	-1.08698	7.16887	-4.33001	0.000288875	0.00402324	0.182091
PCED1B-AS1	-1.30252	6.44108	-4.32815	0.000290167	0.00402324	0.177741
AC002074.1	-1.79435	5.11668	-4.30304	0.000308215	0.00420808	0.118932
HCG17	3.95674	10.3795	4.29633	0.000313232	0.00423337	0.103201
AL450326.1	1.39462	6.92892	4.28308	0.000323366	0.00432664	0.0721775
TUBA3FP	-1.8534	5.73484	-4.2725	0.000331696	0.00439415	0.047405
HCP5	-1.17679	7.70316	-4.26489	0.00033782	0.00445324	0.0295846
MAP4K3-DT	1.54505	7.73368	4.25685	0.000344411	0.00449907	0.0107675
AC096659.1	-1.02262	5.61313	-4.22558	0.000371293	0.00475397	-0.0624037
LINC01948	-1.99408	7.09051	-4.22102	0.000375389	0.00478353	-0.073084
AC018362.1	2.86317	7.21482	4.18822	0.000406181	0.00505773	-0.149799
AC138811.1	1.47688	4.46696	4.16739	0.000427034	0.00524194	-0.198498
AC026461.1	1.20436	6.13263	4.16036	0.000434316	0.00530699	-0.214942
AC022166.1	-1.71406	7.47216	-4.1467	0.000448816	0.00541005	-0.246875
AC083973.1	-1.01097	5.47765	-4.10564	0.000495352	0.00590964	-0.342763
OXCT1-AS1	-1.34021	6.10907	-4.1015	0.000500309	0.00591385	-0.352437
AC099329.1	-1.2526	4.50477	-4.09112	0.000512945	0.00591913	-0.376669
KDM4A-AS1	-1.70487	5.69948	-4.08708	0.000517939	0.00594852	-0.38608
AC002310.1	-1.03196	6.55106	-4.06368	0.000547898	0.00616505	-0.44069
AC068724.4	3.29575	8.17622	4.06336	0.000548312	0.00616505	-0.441424
LINC01698	-1.27652	6.09268	-4.03465	0.000587464	0.00641654	-0.508376
TM4SF19-AS1	-1.03237	5.2845	-4.02235	0.000605073	0.00651533	-0.537035
MCM3AP-AS1	-1.81191	10.7597	-4.00092	0.000637007	0.00668127	-0.58693
RRN3P2	-1.07254	8.40319	-3.99951	0.000639165	0.00668127	-0.590211
AP000866.1	1.08814	5.8774	3.99717	0.000642777	0.00669289	-0.595676
MAFA-AS1	1.04356	5.3868	3.98626	0.000659823	0.0067911	-0.621059
AC009303.2	-1.08538	8.48378	-3.98304	0.00066495	0.00681087	-0.628563
AC087393.2	1.69542	5.9821	3.95236	0.000715741	0.00709379	-0.699915
AL139393.3	1.6439	7.77195	3.9299	0.000755358	0.00737714	-0.752111
AC010300.1	1.44216	4.30809	3.91554	0.000781821	0.00758026	-0.785462
AC006213.1	-1.08048	5.95226	-3.90614	0.000799632	0.00771192	-0.807275
ASAP1-IT2	1.09532	8.45095	3.88744	0.000836292	0.00787999	-0.85067
ANKRD10-IT1	2.29356	8.27871	3.86845	0.000875211	0.00821777	-0.894688
RNF144A-AS1	1.29884	6.33366	3.86413	0.000884323	0.00824547	-0.904709
FRMD6-AS2	-1.1053	5.28649	-3.86076	0.000891488	0.00828341	-0.912515
AP003119.3	-1.32722	8.20912	-3.84387	0.000928286	0.00850617	-0.951636
LINC00461	-1.14316	10.3097	-3.83992	0.00093712	0.00852971	-0.960796
AL133372.3	-1.04302	6.02747	-3.83145	0.000956305	0.00867482	-0.980391
MIR29B2CHG	-1.14036	9.18439	-3.81725	0.000989364	0.00894439	-1.01324
AC011246.1	-1.30514	6.21953	-3.81563	0.000993204	0.00894887	-1.01699
GCSIR	-1.0067	4.49194	-3.81303	0.000999392	0.00897441	-1.02299
TIMM23B-AGAP6	1.09321	4.98247	3.81011	0.0010064	0.00900413	-1.02975
AP000919.1	1.07994	6.91073	3.77306	0.00109965	0.00958541	-1.11534
HOXB-AS3	1.07069	6.31153	3.72961	0.00121994	0.0105069	-1.21553
AL731684.1	1.45309	6.6966	3.71584	0.0012607	0.0107441	-1.24723
AC015912.1	-1.45095	4.86808	-3.7137	0.00126714	0.0107592	-1.25215
AC010883.2	-1.16739	5.24495	-3.70843	0.00128318	0.0107862	-1.26428
AC093157.2	-1.04987	5.069	-3.70409	0.00129656	0.0107862	-1.27428
AL117348.1	-1.85874	8.11132	-3.69891	0.00131268	0.0108322	-1.28619
AADACL2-AS1	1.52314	7.31727	3.68348	0.00136188	0.0110574	-1.32166
AC104407.1	1.5202	4.63612	3.68065	0.00137108	0.011068	-1.32814
EBLN3P	2.13894	4.86578	3.67848	0.00137821	0.0110754	-1.33314
AL160236.2	2.20922	4.97748	3.67479	0.00139039	0.0111066	-1.34162
AC026495.2	-1.14783	4.45697	-3.66888	0.00141011	0.0112305	-1.35518
LINC00863	1.09888	7.7023	3.65225	0.00146711	0.0115131	-1.39335
AC010615.2	1.00277	6.81784	3.65004	0.00147484	0.01154	-1.39841
DPP10-AS1	-1.6459	8.83773	-3.64665	0.00148679	0.0115921	-1.40618
AL050341.2	1.71211	6.65852	3.63583	0.0015256	0.0117652	-1.43099
AL158064.1	-1.05149	4.22895	-3.62956	0.00154855	0.0118851	-1.44536
AC107976.1	1.87143	7.5715	3.60169	0.00165468	0.012473	-1.50913
MIR4453HG	2.36633	5.25566	3.59371	0.00168636	0.0125584	-1.52737
AL590399.1	1.05078	11.3894	3.59362	0.00168674	0.0125584	-1.52758
LINC02330	-1.12175	8.68197	-3.59177	0.00169417	0.0125584	-1.53181
MIMT1	-1.43112	4.91556	-3.58872	0.0017065	0.0125761	-1.53878
MED4-AS1	1.21807	5.72838	3.58771	0.00171058	0.0125761	-1.54108
AL022341.2	1.33913	5.83312	3.58654	0.00171536	0.0125761	-1.54376
AC215522.3	1.33932	6.29317	3.57492	0.00176337	0.0127535	-1.57029
AC097639.1	-1.16866	8.2052	-3.57015	0.00178347	0.0128295	-1.58119
CA3-AS1	-1.28236	4.59906	-3.56265	0.00181549	0.01299	-1.59829
AP000695.2	-1.07349	6.73968	-3.54208	0.00190632	0.0134955	-1.64517
AP003692.1	1.06952	4.78979	3.5185	0.00201593	0.0138324	-1.69884
AC007272.1	-1.6832	6.20576	-3.50779	0.00206777	0.0141518	-1.7232
AC002456.1	-1.31444	4.79228	-3.48442	0.0021854	0.0147308	-1.77626
LHFPL3-AS2	-1.04491	5.31755	-3.47516	0.00223382	0.0149443	-1.79727
AC073316.3	1.42044	6.64696	3.445	0.00239887	0.0156953	-1.86556
AC069287.1	1.18297	6.73665	3.41796	0.00255696	0.0165676	-1.92665
AC146944.3	2.30657	6.40668	3.39055	0.00272765	0.0173377	-1.98846
FAM111A-DT	-1.10485	6.57859	-3.36779	0.00287774	0.0180771	-2.03966
DRAIC	-1.03822	8.09021	-3.36435	0.00290113	0.0181389	-2.04739
AL023693.1	-1.13167	6.8014	-3.30205	0.00335818	0.0204703	-2.187
LINC01857	-1.21969	4.38276	-3.28781	0.00347203	0.0209043	-2.21878
AC095350.1	-1.15559	5.49875	-3.2873	0.00347623	0.0209043	-2.21993
AC138123.1	-1.13602	4.28586	-3.28062	0.00353103	0.0211388	-2.23484
AC015878.2	1.42104	7.13406	3.26654	0.00364928	0.0215098	-2.26621
AC104984.3	-1.06104	5.72493	-3.26084	0.00369821	0.0216552	-2.27889
AC013287.1	-1.06029	4.32627	-3.25518	0.00374752	0.021896	-2.2915
AL807761.3	1.3681	4.74614	3.25013	0.00379195	0.0220512	-2.30272
VAC14-AS1	1.0122	5.02466	3.24981	0.00379481	0.0220512	-2.30343
ARHGAP27P1-BPTFP1-KPNA2P3	1.48917	7.1451	3.22319	0.00403815	0.0232389	-2.36255
AC025423.4	1.07067	7.02766	3.19499	0.00431232	0.0243455	-2.42498
LINC01569	-1.0264	7.49972	-3.1712	0.00455767	0.0254621	-2.47751
LINC02361	-1.01203	5.81935	-3.16908	0.00458027	0.025535	-2.4822
APCDD1L-DT	-1.21853	6.21914	-3.15606	0.0047208	0.026155	-2.51087
AL117341.1	-1.09882	4.23763	-3.13978	0.00490262	0.0267198	-2.5467
SGMS1-AS1	1.33271	7.3039	3.1163	0.00517663	0.0278047	-2.59823
AL355312.3	-1.03749	5.1643	-3.10769	0.00528075	0.0282062	-2.61708
LINC01197	-1.43695	7.51674	-3.10125	0.00536004	0.0285158	-2.63119
AC105052.4	1.01863	6.25827	3.08094	0.00561747	0.0294752	-2.67556
AC099398.1	-1.0534	4.23754	-3.05543	0.00595789	0.0305427	-2.73117
AJ006995.1	-1.69482	4.54669	-3.03611	0.00622889	0.031629	-2.77317
AC027277.1	1.04021	6.47006	3.02676	0.00636418	0.0321331	-2.79345
TESC-AS1	1.26608	4.41766	2.99468	0.00685041	0.0340106	-2.86286
AL035446.1	-1.05213	4.89011	-2.97082	0.00723496	0.0353298	-2.91429
AC084756.1	-1.15675	6.61181	-2.95821	0.00744652	0.0362307	-2.94141
AC026412.3	1.56993	10.4452	2.94872	0.00760975	0.0366913	-2.9618
LINC02714	1.02963	4.41467	2.94114	0.00774243	0.037197	-2.97805
CIRBP-AS1	1.49813	5.17264	2.93486	0.00785414	0.0376334	-2.99151
AC007556.1	1.93132	4.64972	2.93446	0.00786138	0.0376334	-2.99237
SRGAP3-AS1	-1.49108	5.23729	-2.92339	0.00806206	0.0382095	-3.01605
AL355075.4	-1.00214	6.59238	-2.92174	0.00809247	0.0382095	-3.01959
LINC01160	1.04138	4.71898	2.92171	0.00809299	0.0382095	-3.01965
AP002336.2	1.43763	4.96021	2.9104	0.00830395	0.0388485	-3.0438
RNF139-AS1	1.01344	7.78528	2.90802	0.00834901	0.0389912	-3.04888
AL357992.1	-1.11401	11.5375	-2.88329	0.00883129	0.0401914	-3.10155
AC022137.4	1.42692	8.40049	2.87878	0.00892209	0.040467	-3.11114
LINC02375	-1.01021	4.15461	-2.8763	0.00897235	0.0405575	-3.1164
AC092666.1	1.74435	4.8809	2.87356	0.00902841	0.0407061	-3.12224
AC005534.1	1.02099	5.36927	2.87073	0.0090864	0.0408659	-3.12823
LRP4-AS1	-1.08341	5.68564	-2.82569	0.0100602	0.0440608	-3.22349
AC103769.1	1.37114	6.00071	2.80451	0.0105518	0.0457091	-3.26805
AC009088.2	-1.05534	4.24487	-2.80432	0.0105561	0.0457091	-3.26843
AC005746.2	1.2351	5.76708	2.79726	0.0107253	0.0461483	-3.28327
AL355607.2	-1.39289	6.75254	-2.77947	0.0111623	0.0476402	-3.32053
HNF1A-AS1	-1.37989	6.99276	-2.77735	0.0112155	0.0477149	-3.32496
AC078850.1	1.49554	6.66541	2.77397	0.0113009	0.0478501	-3.33203
LINC01807	-1.52354	7.08236	-2.76244	0.0115967	0.0488122	-3.3561

## Sheet: DEGs
	logFC	AveExpr	t	P.Value	adj.P.Val	B
FAM126B	3.46433	4.90753	19.1663	8.43229e-15	1.5937e-11	23.0442
CAMTA1	2.30294	12.3586	11.6026	1.3207e-10	1.24807e-07	14.3916
AC013394.1	1.18285	9.85168	9.85763	2.44327e-09	1.53926e-06	11.6063
ABL1	3.15242	5.84956	9.64559	3.56614e-09	1.685e-06	11.2415
PURA	-1.48444	12.3617	-9.28637	6.85208e-09	2.44528e-06	10.6098
PPFIA2	-1.71315	7.61424	-9.21872	7.76279e-09	2.44528e-06	10.4888
EPN1	-1.37739	6.70654	-8.47827	3.15959e-08	8.53088e-06	9.12356
MMP25	-2.55041	10.0676	-8.26865	4.76238e-08	1.12511e-05	8.72298
CARNMT1	1.76577	5.7308	8.04733	7.39077e-08	1.55206e-05	8.29326
COLEC11	1.241	14.984	7.98446	8.38355e-08	1.58449e-05	8.1699
PSMA5	3.40622	5.23157	7.80086	1.21505e-07	1.9602e-05	7.80641
HDAC2	-2.76072	6.29703	-7.78905	1.24457e-07	1.9602e-05	7.78288
NRXN2	-1.48456	8.58931	-7.62397	1.74469e-07	2.53651e-05	7.45165
BCAR3	-1.23994	5.62815	-7.42564	2.63061e-07	3.55132e-05	7.04857
RBL2	3.02489	5.32576	7.24106	3.87343e-07	4.7205e-05	6.66839
CCDC144A	2.00006	4.32471	7.02186	6.16913e-07	6.85862e-05	6.21068
PPM1K	-1.59279	10.34	-6.9285	7.53632e-07	7.65882e-05	6.01369
G3BP1	1.68183	9.27589	6.8983	8.04242e-07	7.65882e-05	5.94972
IFT27	-1.42986	4.15394	-6.88088	8.35006e-07	7.65882e-05	5.91277
PDLIM3	1.84582	5.46928	6.8721	8.5098e-07	7.65882e-05	5.89411
KRBOX4	-1.49693	8.41322	-6.81932	9.53792e-07	8.04286e-05	5.78182
HECW2	-1.46325	10.6341	-6.80739	9.78761e-07	8.04286e-05	5.75638
DAB2IP	-1.04546	7.6034	-6.5607	1.67673e-06	0.000132043	5.22614
BLOC1S2	1.27806	9.11977	6.53421	1.77734e-06	0.000134087	5.16873
DBH	-1.41902	8.65043	-6.51735	1.84458e-06	0.000134087	5.13213
PELI3	-1.10579	6.67518	-6.49923	1.91978e-06	0.000134384	5.09276
DLGAP1	-1.11297	8.12756	-6.39107	2.43889e-06	0.000164625	4.85689
LSM1	2.82335	9.43646	6.34945	2.67521e-06	0.00017435	4.76573
AL355916.3	-1.24154	6.1481	-6.26963	3.1964e-06	0.000187767	4.59027
NPIPB5	1.93227	4.85623	6.26907	3.20039e-06	0.000187767	4.58904
POPDC3	3.4694	7.22339	6.25828	3.27847e-06	0.000187767	4.56527
KSR1	-1.02191	7.2976	-6.19107	3.81124e-06	0.00021186	4.41683
EZR	1.75201	8.88013	6.17155	3.98202e-06	0.000215029	4.37361
PHF21B	-1.60826	15.156	-6.1583	4.10239e-06	0.000215375	4.34425
DSEL	2.16939	4.60739	6.10299	4.64646e-06	0.000237346	4.22147
MATN1	-1.0127	7.69889	-6.08174	4.87459e-06	0.000242447	4.17421
WDR26	1.42838	4.89166	6.058	5.14313e-06	0.000243013	4.12134
ARHGAP15	-1.38936	7.32194	-6.02511	5.54044e-06	0.000248833	4.04797
THTPA	1.24047	5.36663	6.01868	5.6217e-06	0.000248833	4.03362
GPR37L1	-1.26223	6.21814	-6.01558	5.66128e-06	0.000248833	4.0267
GRK5	-1.55621	6.56624	-5.99191	5.97322e-06	0.000256577	3.97382
MID1IP1	-1.14527	5.85372	-5.94097	6.70586e-06	0.000281646	3.85975
AC013271.1	-1.08674	6.50708	-5.89904	7.3773e-06	0.00029758	3.76567
SND1	-1.26576	12.5657	-5.89181	7.49987e-06	0.00029758	3.74942
HNRNPA1P48	4.20274	10.6177	5.88845	7.55758e-06	0.00029758	3.74186
ITGA9	-1.11482	5.95111	-5.86822	7.91444e-06	0.000305271	3.69638
C10orf143	-1.01742	8.29068	-5.83291	8.57933e-06	0.000310456	3.61685
CACNA1C	-1.01826	6.95282	-5.80507	9.14346e-06	0.000314202	3.55407
SAE1	2.64534	5.81896	5.79296	9.40038e-06	0.000317263	3.52675
MOSMO	1.15453	6.53247	5.7093	1.13903e-05	0.000369948	3.33746
SV2C	2.32972	7.9064	5.67683	1.2274e-05	0.00038663	3.26381
SPNS3	-1.08735	10.9588	-5.65231	1.29875e-05	0.0004024	3.20812
FIGNL2	-1.2208	7.13238	-5.62979	1.36798e-05	0.000417015	3.15693
VRK2	2.61328	4.96289	5.59092	1.49651e-05	0.000441938	3.06843
AKAP6	-1.36268	6.91308	-5.57056	1.56868e-05	0.000456123	3.02202
TSN	-1.25809	12.4438	-5.51247	1.79464e-05	0.0005037	2.88942
AGAP1	-1.70479	8.72139	-5.50143	1.84122e-05	0.0005037	2.86417
TCF20	-1.00504	6.58283	-5.4995	1.8495e-05	0.0005037	2.85974
NR1H2	-2.93427	6.21795	-5.49577	1.86556e-05	0.0005037	2.85123
ACACA	3.01589	7.2201	5.42527	2.19785e-05	0.000576935	2.68974
CDH8	-1.00695	6.14896	-5.41107	2.27173e-05	0.000588161	2.65717
SRSF1	1.98396	9.80769	5.40013	2.33038e-05	0.000595191	2.63207
SNAPIN	1.39055	8.32013	5.36951	2.50289e-05	0.000629569	2.56173
SUGCT	-2.16093	4.72767	-5.36129	2.55134e-05	0.000629569	2.54285
FRMD3	-1.11406	7.11083	-5.3352	2.71165e-05	0.000657054	2.48283
AL138752.2	1.72543	4.80548	5.32739	2.76157e-05	0.000660679	2.46487
KDM4C	4.44077	8.46255	5.26051	3.22945e-05	0.000748653	2.31077
TUBA4A	4.18026	7.75369	5.25805	3.24812e-05	0.000748653	2.30509
ST8SIA5	-1.84992	7.31128	-5.17797	3.91972e-05	0.000869721	2.12011
NNT	-1.19849	11.8019	-5.16413	4.04934e-05	0.000869721	2.0881
RUNX3	-1.08716	6.96531	-5.15783	4.10978e-05	0.000872752	2.07352
FAM111A	-1.91675	4.66689	-5.13806	4.30543e-05	0.000897529	2.02776
MLEC	-1.09685	6.27843	-5.13187	4.36862e-05	0.000897529	2.01342
PCED1B	-1.51537	6.45717	-5.13184	4.36893e-05	0.000897529	2.01335
AC068533.4	-1.07098	7.43654	-5.10434	4.66125e-05	0.000947286	1.94964
WDR70	1.61138	6.51974	5.05864	5.19153e-05	0.00103284	1.84366
NGRN	1.75984	6.53624	5.02149	5.66742e-05	0.00110427	1.75742
AC005837.2	1.92081	6.95264	5.01471	5.75884e-05	0.00111063	1.74169
MPV17L	-1.14303	7.70322	-5.00473	5.8963e-05	0.00112566	1.71849
VPS53	-1.0157	5.25243	-4.98722	6.14544e-05	0.00115364	1.67781
MARCKSL1	2.80014	6.68427	4.98172	6.22601e-05	0.00115364	1.66501
GCLC	-1.09023	8.10326	-4.96194	6.52423e-05	0.00118565	1.61902
COLEC12	-3.00947	5.48235	-4.95148	6.68779e-05	0.0012038	1.59468
SCFD1	3.0804	7.62499	4.92973	7.04111e-05	0.00125544	1.54409
ATF6	1.90733	4.82716	4.92347	7.14641e-05	0.00125796	1.52951
CDK10	1.64803	4.21382	4.90212	7.51717e-05	0.00130344	1.47981
DDN	-1.23051	6.28276	-4.8752	8.01263e-05	0.00136735	1.41711
MT1HL1	-1.07367	5.15267	-4.86911	8.1292e-05	0.00136735	1.40292
ITCH	1.67225	6.41888	4.86674	8.17517e-05	0.00136735	1.39738
ATP13A4	1.75873	6.94849	4.86221	8.26343e-05	0.00136999	1.38684
NEURL1B	-1.56195	4.19	-4.84704	8.56632e-05	0.00140786	1.35148
HDAC7	-1.39177	4.53032	-4.8273	8.97737e-05	0.00145019	1.30546
NINJ2	-1.22329	7.34693	-4.81206	9.30836e-05	0.00146607	1.26991
PGAP2	3.63179	6.65817	4.79303	9.73881e-05	0.00149925	1.22553
CDH12	-1.46651	8.79355	-4.792	9.76278e-05	0.00149925	1.22312
KDM4A	-1.88976	5.6882	-4.78211	9.99499e-05	0.00149925	1.20004
CELF2	-1.40564	7.09301	-4.77678	0.000101224	0.00150221	1.18761
RPP14	2.77941	7.01542	4.77466	0.000101737	0.00150221	1.18265
C1orf52	2.48717	6.73061	4.77062	0.000102718	0.00150494	1.17323
LDHA	4.75972	11.6564	4.76445	0.000104236	0.00151543	1.15883
MAGI2	-1.06344	11.0992	-4.73249	0.00011247	0.00157458	1.08423
P2RX6	-2.01642	5.73858	-4.69344	0.000123431	0.00170281	0.992999
TKT	2.75242	6.43783	4.67124	0.000130133	0.00174433	0.941149
CSGALNACT1	2.55206	6.65983	4.66469	0.000132181	0.00174843	0.925835
CENPF	1.43934	7.09422	4.58945	0.00015816	0.00199281	0.749958
RPH3AL	-1.40923	8.36358	-4.57775	0.000162637	0.00202654	0.722607
ADAM9	2.72856	6.04272	4.57235	0.00016475	0.0020325	0.709961
GSE1	-1.53164	5.26707	-4.57016	0.000165611	0.0020325	0.704857
TBCA	3.5398	9.54813	4.55324	0.000172438	0.00208915	0.665287
PDCD4	1.77109	5.21875	4.52571	0.000184157	0.00217535	0.600898
ACKR2	-1.39686	4.48518	-4.52042	0.000186501	0.00218936	0.588512
AC008758.6	-1.49247	5.45292	-4.51553	0.00018869	0.00219645	0.577087
GPATCH2L	2.60422	6.1594	4.50614	0.000192971	0.00222387	0.555125
NBPF1	1.98786	6.42989	4.49951	0.000196053	0.0022457	0.539612
AC022414.1	1.54133	5.10973	4.49093	0.000200112	0.00227362	0.519556
AC093155.3	1.26873	6.13047	4.43854	0.000226813	0.00251041	0.396997
MYO1E	1.71554	4.18634	4.43795	0.000227132	0.00251041	0.395623
SORBS2	-1.21584	5.60755	-4.3884	0.000255708	0.00277752	0.279735
AC110275.1	2.6505	6.41485	4.38336	0.000258813	0.00279518	0.267938
CALML3	-1.14266	4.40258	-4.3686	0.000268112	0.00286289	0.233436
RPS12	1.10119	7.48228	4.35315	0.000278211	0.00295403	0.197302
MICA	1.0745	6.10554	4.34317	0.000284934	0.00298888	0.173969
RAB18	2.30695	8.20096	4.34309	0.000284985	0.00298888	0.173794
CLK1	3.40745	7.9182	4.34078	0.00028657	0.00298888	0.168376
NOMO2	-1.09544	9.23483	-4.33896	0.000287818	0.00298888	0.16413
EBPL	1.36311	4.48799	4.33067	0.000293583	0.00299931	0.144755
GSTM5	1.27905	12.5008	4.29798	0.000317475	0.00315804	0.0683421
AC002985.1	1.40823	4.67561	4.26515	0.00034343	0.00334579	-0.00837573
TRIM72	-1.7931	4.30522	-4.24185	0.000363131	0.00351719	-0.0628107
ASXL2	-1.28038	7.63708	-4.23999	0.000364746	0.00351719	-0.0671382
HSPA4L	-1.08403	8.78205	-4.22744	0.000375877	0.00360613	-0.0964655
ASPHD1	-1.45171	9.85151	-4.22314	0.00037976	0.00362498	-0.106492
MFSD11	-1.21335	7.98223	-4.19869	0.000402657	0.00380511	-0.163588
HELZ	1.07371	4.51332	4.16161	0.000440025	0.00410726	-0.2501
TM4SF19-TCTEX1D2	-1.23875	5.26572	-4.15897	0.000442822	0.00410726	-0.256274
ARL6IP6	2.73403	5.66527	4.15849	0.000443323	0.00410726	-0.257377
SPDYE5	-1.10405	4.51256	-4.13914	0.000464341	0.004281	-0.302508
CCNDBP1	3.14773	8.16495	4.13528	0.000468651	0.00429976	-0.311508
PDIA5	2.76899	7.70213	4.11476	0.000492245	0.00446967	-0.359349
SNAP23	2.65678	7.19511	4.09789	0.000512528	0.00456924	-0.398665
DPP10	-1.86043	8.84968	-4.07492	0.000541484	0.00476002	-0.452159
MCM3AP	-2.01389	10.7546	-4.06995	0.000547957	0.00479462	-0.463723
MAPKBP1	1.83423	4.59746	4.03802	0.00059146	0.00507264	-0.538045
NT5C3B	1.81654	4.95704	4.03601	0.000594305	0.00507264	-0.542711
RFESD	-1.04498	4.55764	-4.03311	0.000598439	0.00507264	-0.549453
ACYP2	-1.13904	4.42308	-4.02395	0.000611694	0.00513823	-0.570755
POT1	1.55108	9.50449	4.00168	0.000645161	0.00539537	-0.622539
CAMTA2	-1.09441	4.69073	-3.9937	0.000657596	0.00545112	-0.641093
DPH5	-1.27953	5.03714	-3.97608	0.000685884	0.00561177	-0.682016
TRIM25	-1.6854	4.84094	-3.96703	0.000700875	0.00568381	-0.70302
UFSP2	1.92606	6.42709	3.95757	0.000716912	0.0057658	-0.724993
LHFPL3	-1.24199	5.3146	-3.9373	0.000752484	0.0059506	-0.772014
SPTY2D1OS	-1.00441	9.51354	-3.92255	0.000779466	0.00613829	-0.80621
LINC00514	-1.04261	8.4755	-3.90438	0.000814045	0.00636775	-0.848329
SNX17	3.23906	6.5042	3.89065	0.000841166	0.00653025	-0.880121
MMP19	1.35275	9.53921	3.88971	0.000843058	0.00653025	-0.8823
DLST	1.2887	5.64624	3.88535	0.000851886	0.0065717	-0.892403
AC091167.2	3.6378	8.14083	3.87539	0.000872369	0.00660658	-0.915443
CLDN14	-1.24544	6.74634	-3.86498	0.000894317	0.00671445	-0.939533
ANKRD10	2.14468	8.28488	3.86123	0.000902365	0.00671445	-0.948217
CEP295	-1.15836	10.4729	-3.85638	0.000912868	0.00676596	-0.959434
ARMH4	-1.03429	8.26267	-3.85091	0.000924851	0.00680144	-0.972075
MTRR	2.40676	6.71168	3.84809	0.000931104	0.00682088	-0.978604
AL355312.6	-1.24167	5.13738	-3.84233	0.000943982	0.00686202	-0.991915
RAB5IF	1.53712	10.8074	3.8351	0.000960404	0.00692811	-1.00863
LAMTOR3	1.83362	6.66353	3.83194	0.000967672	0.00695399	-1.01593
POLR2M	2.23336	5.04042	3.82734	0.000978336	0.007004	-1.02655
AIDA	1.35071	8.37918	3.80882	0.00102251	0.00715758	-1.06932
TMED3	-1.12809	5.20482	-3.80564	0.00103028	0.0071795	-1.07665
FUS	3.05217	7.77428	3.80209	0.00103903	0.0071795	-1.08484
RBMX	2.92422	6.28315	3.80136	0.00104084	0.0071795	-1.08652
CDK14	-1.48343	4.78378	-3.79808	0.00104902	0.00719902	-1.0941
MYO9A	-1.11696	4.35647	-3.79565	0.00105509	0.00719902	-1.09969
SAT1	1.3199	11.8412	3.77929	0.00109704	0.00743153	-1.13741
SBDS	1.56897	6.57665	3.76878	0.00112486	0.00750437	-1.16165
SRGN	3.09117	12.3312	3.76774	0.00112764	0.00750437	-1.16404
ALG3	2.36686	5.03965	3.75498	0.00116243	0.00762847	-1.19343
ALKBH3	-1.10526	5.57898	-3.74809	0.00118163	0.00772761	-1.20927
DNAJC25	2.25043	5.11916	3.74307	0.00119584	0.00779359	-1.22083
UPF3A	2.46064	7.89176	3.73189	0.00122809	0.00794097	-1.24656
C3orf38	-1.61106	4.4007	-3.73087	0.00123106	0.00794097	-1.24889
ECD	2.91317	4.96297	3.7267	0.00124334	0.00799293	-1.25849
ADCK2	-1.02083	8.13486	-3.71445	0.0012801	0.00811962	-1.28665
RTN3	2.26426	7.30176	3.71347	0.00128307	0.00811962	-1.28888
SERPINE1	1.89307	4.95792	3.713	0.00128453	0.00811962	-1.28998
MXD1	1.77566	7.25305	3.69279	0.00134773	0.00846251	-1.33638
CUL4A	2.00111	4.94066	3.68102	0.00138597	0.00867376	-1.36339
SCG5	-1.11386	7.6568	-3.67887	0.00139307	0.00868945	-1.36833
PHF14	-1.2307	7.84076	-3.67269	0.00141367	0.00878895	-1.3825
USP22	1.43957	5.96509	3.66734	0.00143174	0.0088143	-1.39476
SLC38A6	2.001	4.97791	3.6519	0.00148519	0.00911368	-1.43013
XIAP	1.23394	4.51697	3.63164	0.00155835	0.00943778	-1.47651
CHMP3	1.33292	8.20199	3.63038	0.00156298	0.00943778	-1.47937
TTC4	2.57001	5.13703	3.60806	0.00164794	0.00977404	-1.5304
VTI1A	-1.09886	10.7136	-3.60761	0.00164969	0.00977404	-1.53142
GDPGP1	-1.51363	5.42488	-3.60405	0.00166368	0.00979551	-1.53956
NSRP1	-1.26455	5.72564	-3.5913	0.00171467	0.0100332	-1.56865
CHRFAM7A	-1.01158	6.65577	-3.54891	0.00189562	0.0108362	-1.66524
RIMBP2	-1.37256	5.49277	-3.54716	0.0019035	0.0108362	-1.66923
PPM1H	1.52205	4.77205	3.5284	0.00198983	0.0112262	-1.7119
SGMS1	-1.23745	4.22931	-3.4888	0.00218479	0.0119689	-1.80174
CFL2	2.55862	8.31295	3.47282	0.00226874	0.0123571	-1.83795
THOC3	1.03584	8.99715	3.44943	0.00239725	0.0127989	-1.89084
C12orf40	1.06558	5.42754	3.44604	0.00241643	0.012865	-1.89849
VCPKMT	2.25263	5.29724	3.43728	0.00246677	0.013096	-1.91827
PRKY	1.75204	9.53242	3.42784	0.00252218	0.0133154	-1.93957
UST	-1.26336	11.5655	-3.42509	0.00253859	0.0133543	-1.9458
PDE10A	-1.50022	8.02085	-3.41499	0.00259959	0.0135724	-1.96856
TRPM7	-1.31753	6.62652	-3.4061	0.00265446	0.0137828	-1.98858
ABHD11	1.93352	7.12196	3.39568	0.00272025	0.0140472	-2.01204
G6PC3	2.50627	4.88391	3.35406	0.00299923	0.015238	-2.10551
LMAN2L	1.4238	4.98813	3.3514	0.00301803	0.0152924	-2.11149
UCHL5	2.81914	6.70054	3.33937	0.00310427	0.0156455	-2.13844
SLC38A9	1.33179	5.78144	3.33778	0.00311587	0.0156622	-2.142
UNK	2.19573	5.89144	3.32746	0.00319201	0.0160024	-2.16509
ITPA	1.65131	7.44667	3.31195	0.00330992	0.0164682	-2.19975
MED4	1.00881	5.69295	3.31089	0.00331816	0.0164682	-2.20213
TRNAU1AP	1.27637	8.07856	3.2951	0.00344284	0.0168311	-2.23736
WDR90	1.12111	5.8035	3.29324	0.0034579	0.0168316	-2.24153
HERC2	2.20916	8.55845	3.29134	0.0034732	0.0168316	-2.24574
KDM8	-1.03838	6.3331	-3.26093	0.00372859	0.0177507	-2.31345
TPD52L2	1.1932	5.7887	3.25833	0.00375125	0.0178137	-2.31923
EXOSC7	1.10085	8.11727	3.25552	0.00377592	0.0178859	-2.32548
PRICKLE1	-1.04522	5.64487	-3.2133	0.00416569	0.019392	-2.41909
EIF2B2	-1.36697	4.87491	-3.20595	0.00423746	0.0195814	-2.43536
EDNRA	1.94955	4.83806	3.1912	0.00438503	0.0200561	-2.46793
MRPS2	1.88196	5.58674	3.1904	0.00439324	0.0200561	-2.46972
YY1	-1.01342	4.72317	-3.17915	0.0045093	0.0205363	-2.49452
HP1BP3	1.14612	5.16933	3.1518	0.00480427	0.0217747	-2.55474
ALG1	1.52509	7.30935	3.14503	0.00488012	0.0220336	-2.56962
SRGAP3	-1.68943	5.24412	-3.13904	0.00494815	0.0222564	-2.58277
HSPA12A	-1.57799	5.08659	-3.13718	0.00496943	0.0222564	-2.58684
NKD1	1.21865	7.00685	3.12551	0.00510527	0.0227272	-2.61244
STN1	-1.14916	5.15101	-3.10796	0.00531634	0.0232697	-2.65088
NRDC	2.85077	6.24235	3.09772	0.00544334	0.0235961	-2.67326
SRSF10	1.72995	10.3351	3.0888	0.00555637	0.0239096	-2.69274
PRSS23	-1.01472	6.24598	-3.08803	0.00556626	0.0239096	-2.69443
POTEM	1.20655	14.4025	3.0784	0.00569104	0.0242438	-2.71543
GREB1L	1.22635	7.11344	3.07535	0.00573111	0.0242438	-2.72207
DYNLL2	-1.41334	4.64851	-3.06025	0.00593362	0.0247562	-2.75495
LRP4	-1.30771	5.67994	-3.04509	0.00614387	0.0255207	-2.7879
MNT	-1.01169	6.96232	-3.02023	0.00650418	0.0267417	-2.84178
ZNF232	-1.1559	9.53182	-3.01994	0.00650855	0.0267417	-2.84241
HNRNPM	1.3848	4.50875	3.01515	0.00658025	0.0269776	-2.85276
VCL	1.47317	4.71746	3.00144	0.00679007	0.0277059	-2.88241
APH1A	1.80585	5.27604	2.99386	0.00690869	0.0280202	-2.89876
APTX	1.3581	5.74158	2.99034	0.00696452	0.028066	-2.90635
SDF2	1.18708	8.76594	2.98384	0.00706868	0.0282237	-2.92036
P2RX4	1.64787	5.50467	2.98184	0.00710105	0.0282547	-2.92467
AMZ1	1.58926	7.51815	2.95789	0.00749964	0.0293464	-2.97616
ZNF224	-1.12917	6.75141	-2.91885	0.008196	0.0313166	-3.05975
RPL38	-1.01694	5.71095	-2.9096	0.0083699	0.0317016	-3.07949
ZNF536	-1.19225	7.30549	-2.90457	0.00846591	0.0318631	-3.09021
TMEM138	1.3801	7.92534	2.89612	0.00862952	0.0320819	-3.1082
SRSF8	1.4386	5.64291	2.89573	0.00863705	0.0320819	-3.10902
CYSTM1	2.08042	4.98076	2.88638	0.00882191	0.032629	-3.12891
APIP	1.15603	4.73555	2.88507	0.00884802	0.0326616	-3.13169
ABHD16A	1.93251	5.08574	2.87291	0.00909474	0.0331835	-3.1575
DIP2C	-1.53592	6.03562	-2.87096	0.00913495	0.033266	-3.16164
PACRGL	1.5244	5.07471	2.85209	0.00953243	0.0343822	-3.20159
GGCT	1.16077	9.13938	2.84992	0.00957933	0.0344856	-3.20619
NOP56	1.66286	7.6355	2.83962	0.00980422	0.0348308	-3.22794
RBM34	1.60606	6.55541	2.83004	0.010018	0.0353906	-3.24814
SCFD2	-1.16475	6.73284	-2.81883	0.0102739	0.0361595	-3.27175
INO80B	1.00464	6.22752	2.80663	0.0105592	0.0368208	-3.29738
GPRIN3	-1.05843	8.60617	-2.80371	0.0106286	0.0369945	-3.30351
LRIG2	1.48001	5.94774	2.79685	0.0107935	0.0373345	-3.3179
TUBA1B	-1.66158	6.56915	-2.7901	0.0109579	0.0376554	-3.33203
TYW3	1.29552	7.4368	2.73524	0.012387	0.0415095	-3.44641
MYO5C	-1.12219	6.16735	-2.72846	0.0125753	0.0419867	-3.46047
PHLDA1	-1.05184	4.96585	-2.72287	0.0127327	0.0423422	-3.47205
SAMD4B	1.28092	7.46188	2.72235	0.0127475	0.0423422	-3.47313
TRRAP	1.27795	5.61783	2.71977	0.0128207	0.0424508	-3.47846
PPFIA1	1.27028	4.91462	2.71914	0.0128386	0.0424508	-3.47976
AC022137.3	1.26789	8.40008	2.71457	0.0129697	0.0425569	-3.48921
MEAF6	2.48395	6.45188	2.70182	0.0133422	0.0432525	-3.51555
DMAC2	1.31363	5.52531	2.69765	0.0134661	0.0433963	-3.52414
DYRK1A	-1.0233	6.43815	-2.69423	0.0135686	0.0435392	-3.53119
INO80D	1.25834	4.45514	2.6829	0.0139134	0.0440475	-3.55451
SPATA5L1	1.31998	5.86606	2.67432	0.0141803	0.0447072	-3.57215
CIRBP	1.35926	5.16725	2.66948	0.0143327	0.0448253	-3.58208
CA5B	1.79636	4.65667	2.6678	0.0143861	0.0448253	-3.58552
AC104472.3	1.66998	6.06951	2.66401	0.0145072	0.0448253	-3.5933
PRKD1	1.5969	5.75478	2.65111	0.0149261	0.045796	-3.6197
FAAP20	1.23848	4.06613	2.64424	0.0151537	0.046344	-3.63373
IRF3	1.18708	5.63719	2.64229	0.0152188	0.0464678	-3.6377
KIAA0556	-1.03234	4.34153	-2.64069	0.0152727	0.0464823	-3.64098
KANTR	-1.96058	4.77221	-2.6024	0.0166133	0.0499985	-3.71883
